# Supplementary material for: Terpene-Containing Analogues of Glitazars as Potential Therapeutic Agents for Metabolic Syndrome
Source: Curr Issues Mol Biol. 2023 Mar 8;45(3):2230–47. doi: 10.3390/cimb45030144 (PMC10047834; doi:10.3390/cimb45030144)
Supplement: Supplementary file 1 [file cimb-45-00144-s001.zip]

Archive with 1 entries (1 files):
- cimb-2224935-supplementary.pdf
